# Supplementary material for: Simple and Label-Free Detection of Carboxylesterase and Its Inhibitors Using a Liquid Crystal Droplet Sensing Platform
Source: Micromachines (Basel). 2022 Mar 21;13(3):490. doi: 10.3390/mi13030490 (PMC8954150; doi:10.3390/mi13030490)
Supplement: Supplementary file 1 [file micromachines-13-00490-s001.zip]

Archive with 1 entries (1 files):
- micromachines-1645178-supplementary.pdf
